# Supplementary material for: Genomics Insights into Mycolicibacterium Hassiacum Causing Infection in a Cat with Pyogranulomatous Dermatitis and Panniculitis
Source: Pathogens. 2024 Sep 11;13(9):785. doi: 10.3390/pathogens13090785 (PMC11435378; doi:10.3390/pathogens13090785)
Supplement: Supplementary file 1 [file pathogens-13-00785-s001.zip › Table_S1.xlsx]

## Sheet: Sequence Data
SEQUENCE NAME	ALIGNMENT
AY438067.1 Mycobacterium agri 16S ribosomal RNA gene partial sequence	[1]	G	T	G	C	T	T	A	A	C	A	C	A	T	G	C	A	A	G	T	C	G	A	A	C	G	G	A	A	A	-	G	G	C	C	C	T	T	C	-	-	G	G	G	G	T	A	C	T
AF547897.1 Mycobacterium austroafricanum strain CIP 105395 16S ribosomal RNA gene partial sequence	[1]	G	T	G	C	T	T	A	A	C	A	C	A	T	G	C	A	A	G	T	C	G	A	A	C	G	G	A	A	A	-	G	G	C	C	C	T	T	C	-	-	G	G	G	G	T	A	C	T
AF547907.1 Mycobacterium brumae strain CIP 103465 16S ribosomal RNA gene partial sequence	[1]	-	-	-	-	G	T	G	C	T	T	A	A	C	A	C	A	T	G	C	A	A	G	T	C	G	A	A	C	G	A	T	G	A	A	G	C	C	T	T	C	G	G	G	T	G	G	A	T
AF547913.1 Mycobacterium confluentis strain CIP 105510 16S ribosomal RNA gene partial sequence	[1]	G	T	G	C	T	T	A	A	C	A	C	A	T	G	C	A	A	G	T	C	G	A	A	C	G	G	A	A	A	-	G	G	C	C	C	C	T	T	C	G	G	G	G	G	T	A	C	T
AF547917.1 Mycobacterium doricum strain DSM 44339 16S ribosomal RNA gene partial sequence	[1]	G	T	G	C	T	T	A	A	C	A	C	A	T	G	C	A	A	G	T	C	G	A	A	C	G	G	A	A	A	-	G	G	C	C	C	T	T	C	-	-	G	G	G	G	T	G	C	T
AF547918.1 Mycobacterium duvalii strain CIP 104539 16S ribosomal RNA gene partial sequence	[1]	G	T	G	C	T	T	A	A	C	A	C	A	T	G	C	A	A	G	T	C	G	A	A	C	G	G	A	A	A	-	G	G	C	C	C	T	T	C	-	-	G	G	G	G	T	A	C	T
AF547919.1 Mycobacterium elephantis strain CIP 106831 16S ribosomal RNA gene partial sequence	[1]	G	T	G	C	T	T	A	A	C	A	C	A	T	G	C	A	A	G	T	C	G	A	A	C	G	G	A	A	A	-	G	G	C	C	C	C	T	T	T	G	G	G	G	G	T	G	C	T
AF547922.1 Mycobacterium flavescens strain CIP 104533 16S ribosomal RNA gene partial sequence	[1]	G	T	G	C	T	T	A	A	C	A	C	A	T	G	C	A	A	G	T	C	G	A	A	C	G	G	A	A	A	-	G	G	C	C	C	C	T	T	T	G	G	G	G	G	T	G	C	T
AF547930.1 Mycobacterium goodii strain CIP 106349 16S ribosomal RNA gene partial sequence	[1]	G	T	G	C	T	T	A	A	C	A	C	A	T	G	C	A	A	G	T	C	G	A	A	C	G	G	A	A	A	-	G	G	C	C	C	T	T	T	C	G	G	G	G	G	T	A	C	T
AF547943.1 Mycobacterium madagascariense strain CIP 104538 16S ribosomal RNA gene partial sequence	[1]	G	T	G	C	T	T	A	A	C	A	C	A	T	G	C	A	A	G	T	C	G	A	A	C	G	G	A	A	A	-	G	G	C	C	C	T	T	C	-	-	G	G	G	G	T	A	C	T
AF547948.1 Mycobacterium moriokaense strain CIP 105393 16S ribosomal RNA gene partial sequence	[1]	G	T	G	C	T	T	A	A	C	A	C	A	T	G	C	A	A	G	T	C	G	A	A	C	G	G	A	A	A	-	G	G	C	C	C	T	T	T	C	G	G	G	G	G	T	A	C	T
AF547953.1 Mycobacterium novocastrense strain CIP 105546 16S ribosomal RNA gene partial sequence	[1]	G	T	G	C	T	T	A	A	C	A	C	A	T	G	C	A	A	G	T	C	G	A	A	C	G	G	A	A	A	-	G	G	C	C	C	T	T	T	C	G	G	G	G	G	T	A	C	T
AF547957.1 Mycobacterium phlei strain CIP 105389 16S ribosomal RNA gene partial sequence	[1]	G	T	G	C	T	T	A	A	C	A	C	A	T	G	C	A	A	G	T	C	G	A	A	C	G	G	A	A	A	-	G	G	C	C	C	C	T	T	C	G	G	G	G	G	T	A	C	T
AF547960.1 Mycobacterium pulveris strain CIP 106804 16S ribosomal RNA gene partial sequence	[1]	G	T	G	C	T	T	A	A	C	A	C	A	T	G	C	A	A	G	T	C	G	A	A	C	G	G	A	A	A	-	G	G	C	T	C	C	T	T	C	G	G	G	G	G	T	A	C	T
AF547967.1 Mycobacterium smegmatis strain CIP 104444 16S ribosomal RNA gene partial sequence	[1]	G	T	G	C	T	T	A	A	C	A	C	A	T	G	C	A	A	G	T	C	G	A	A	C	G	G	A	A	A	-	G	G	C	C	C	T	T	T	C	G	G	G	G	G	T	A	C	T
AF547971.1 Mycobacterium thermoresistibile strain CIP 105390 16S ribosomal RNA gene partial sequence	[1]	G	T	G	C	T	T	A	A	C	A	C	A	T	G	C	A	A	G	T	C	G	A	A	C	G	G	A	A	A	-	G	G	C	C	C	C	T	T	C	G	G	G	G	G	T	G	C	T
AF547980.1 Mycobacterium vaccae strain CIP 105934 16S ribosomal RNA gene partial sequence	[1]	G	T	G	C	T	T	A	A	C	A	C	A	T	G	C	A	A	G	T	C	G	A	A	C	G	G	A	A	A	-	G	G	C	C	C	T	T	C	-	-	G	G	G	G	T	A	C	T
AY438079.1 Mycobacterium vanbaalenii 16S ribosomal RNA gene partial sequence	[1]	G	T	G	C	T	T	A	A	C	A	C	A	T	G	C	A	A	G	T	C	G	A	A	C	G	G	A	A	A	-	G	G	C	C	C	T	T	C	-	-	G	G	G	G	T	A	C	T
AF547933.1 Mycobacterium hassiacum strain CIP 105218 16S ribosomal RNA gene partial sequence	[1]	G	T	G	C	T	T	A	A	C	A	C	A	T	G	C	A	A	G	T	C	G	A	A	C	G	G	A	A	A	-	G	G	C	C	C	C	T	T	C	G	G	G	G	G	T	A	C	T
NR 026011.1 Mycolicibacterium hassiacum strain 3849 16S ribosomal RNA partial sequence	[1]	G	T	G	C	T	T	A	A	C	A	C	A	T	G	C	A	A	G	T	C	G	A	A	C	G	G	A	A	A	-	G	G	C	C	C	C	T	T	C	G	G	G	G	G	T	A	C	T
NZ LR026975 Mhassiacum DMS 44199 16S	[1]	G	T	G	C	T	T	A	A	C	A	C	A	T	G	C	A	A	G	T	C	G	A	A	C	G	G	A	A	A	-	G	G	C	C	C	C	T	T	C	G	G	G	G	G	T	A	C	T
MG386988 Mhassiacum strain JZ2014 16S	[1]	-	-	-	-	-	-	-	-	-	-	-	-	-	-	-	-	-	-	-	-	-	-	C	C	S	S	M	G	G	C	R	R	C	C	C	C	C	T	T	C	G	G	G	G	T	A	C	T
IZSLT1508522 16S	[1]	G	T	G	C	T	T	A	A	C	A	C	A	T	G	C	A	A	G	T	C	G	A	A	C	G	G	A	A	A	-	G	G	C	C	C	C	T	T	C	G	G	G	G	G	T	A	C	T
AY544980.1 Nocardia abscessus strain DSM 44432 16S ribosomal RNA gene partial sequence	[1]	-	-	G	C	T	T	A	A	C	A	C	A	T	G	C	A	A	G	T	C	G	A	G	C	G	G	T	A	A	-	G	G	C	C	C	T	T	C	-	-	G	G	G	G	T	A	C	A
		Guanine						Thymine						Cytosine						Adenine
[truncated: 503 more columns]

## Sheet: Info
Title	Phylogenetic Analysis
Format
DataType	Nucleotide
24
Number Sites	550
Identical	.
Missing	?
Indel	-
