# Supplementary material for: Genomics Insights into Mycolicibacterium Hassiacum Causing Infection in a Cat with Pyogranulomatous Dermatitis and Panniculitis
Source: Pathogens. 2024 Sep 11;13(9):785. doi: 10.3390/pathogens13090785 (PMC11435378; doi:10.3390/pathogens13090785)
Supplement: Supplementary file 1 [file pathogens-13-00785-s001.zip › Table_S2.xlsx]

## Sheet: VFDB_Mar_5-6934838253
Mar_5-6934838253
VFclass	Virulence factors	Related genes	M. Hassiacum(Prediction)	M.tuberculosis H37Rv
			IZSLT15085522_co (IZSLT15085522_co)	chromosome (NC_000962)
Amino acid and purine metabolism	Glutamine synthesis	glnA1	BDBMNH_16530	Rv2220
	Leucine synthesis	leuD	BDBMNH_22115	Rv2987c
	Lysine synthesis	lysA	BDBMNH_13965	Rv1293
	Proline synthesis	proC	BDBMNH_03075	Rv0500
	Purine synthesis	purC	BDBMNH_09515	Rv0780
	Tryptophan synthesis	trpD	BDBMNH_16680	Rv2192c
Anaerobic respiration	Fused nitrate reductase	narX	-	Rv1736c
	Nitrate reductase	narG	-	Rv1161
		narH	-	Rv1162
		narI	-	Rv1164
		narJ	-	Rv1163
	Nitrate/nitrite transporter	narK2	BDBMNH_19450	Rv1737c
Anti-apoptosis factor	NuoG	nuoG	BDBMNH_23745	Rv3151
Catabolism of cholesterol	Cyp125	cyp125	BDBMNH_08985; BDBMNH_09470; BDBMNH_18530	Rv3545c
	FadE28	fadE28	BDBMNH_08990	Rv3544c
	FadE29	fadE29	BDBMNH_08995	Rv3543c
Cell surface components	Carboxylesterase	caeA	BDBMNH_16495; BDBMNH_16500	Rv2224c
	Exported repetitive protein	erp	BDBMNH_05245	Rv3810
	GPL locus	Undetermined	-	-
		Undetermined	-	-
		Rv0926	BDBMNH_04460	-
		atf	-	-
		ecf	-	-
		fad23	-	Rv1185c
		fadE5	BDBMNH_04465; BDBMNH_04560	Rv0244c
		fmt	BDBMNH_13740	-
		gap-like	-	-
		gap	-	-
		gtf1	-	Rv1526c
		gtf2	-	Rv1524
		gtf3	-	-
		mbtH	-	-
		mmpL10	-	Rv1183
		mmpL4a	BDBMNH_01560; BDBMNH_10170	-
		mmpL4b	BDBMNH_10175	-
		mmpS4	BDBMNH_10165	Rv0451c
		mps1	-	Rv0101
		mps2	BDBMNH_10200	-
		papA3	-	Rv1182
		pe	-	Rv1184c
		pks	-	-
		rmlA	BDBMNH_04080	Rv0334
		rmlB	-	-
		rmt2	-	-
		rmt3	-	-
		rmt4	-	-
	Heparin-binding hemagglutinin	hbhA	BDBMNH_03200	Rv0475
	Laminin-binding protein LBP21/Hlp	Undetermined	-	-
	Lipoprotein	lprG	BDBMNH_19850	Rv1411c
	Methyltransferase	mmaA4	BDBMNH_01695	Rv0642c
	Mycolic acid trans-cyclopropane synthetase	cmaA2	BDBMNH_02415	Rv0503c
	MymA operon	adhD	BDBMNH_08885; BDBMNH_12030; BDBMNH_23810	Rv3086
		chp	-	Rv3087
		fadD13	-	Rv3089
		lipR	-	Rv3084
		mymA	-	Rv3083
		sadH	-	Rv3085
		tgs4	BDBMNH_02825	Rv3088
	PDIM (phthiocerol dimycocerosate) and PGL (phenolic glycolipid) biosynthesis and transport	Undetermined	-	Rv2957
		Undetermined	-	Rv2958c
		Undetermined	-	Rv2962c
		Undetermined	-	Rv2952
		Undetermined	-	Rv2959c
		Undetermined	-	Rv2949c
		Undetermined	-	Rv2951c
		Undetermined	-	Rv2953
		Undetermined	-	Rv2954c
		Undetermined	-	Rv2955c
		Undetermined	-	Rv2956
		ddrA	-	Rv2936
		ddrB	-	Rv2937
		drrC	-	Rv2938
		fadD22	-	Rv2948c
		fadD26	-	Rv2930
		fadD28	BDBMNH_10230	Rv2941
		fadD29	-	Rv2950c
		lppx	-	Rv2945c
		mas	-	Rv2940c
		mmpL7	-	Rv2942
		papA5	-	Rv2939
		pks15/1	-	-
		pks15	-	Rv2947c
		pks1	-	Rv2946c
		ppsA	-	Rv2931
		ppsB	-	Rv2932
		ppsC	-	Rv2933
		ppsD	-	Rv2934
		ppsE	-	Rv2935
		tesA	-	Rv2928
	Potassium/proton antiporter	kefB	-	Rv3236c
	Proximal cyclopropane synthase of alpha mycolates	pcaA	BDBMNH_02410; BDBMNH_18460	Rv0470c
	Sulfolipid-1 biosynthesis and transport	mmpL8	-	Rv3823c
		papA1	-	Rv3824c
		papA2	-	Rv3820c
		pks2	-	Rv3825c
		stf0	BDBMNH_04180	Rv0295c
	Trehalose-recycling ABC transporter	chp1	-	Rv3822
		fad23	-	Rv3826
		icl2	BDBMNH_18665	Rv1915; Rv1916
		lpqY	BDBMNH_13545	Rv1235
		sap	-	Rv3821
		sugA	BDBMNH_13550	Rv1236
		sugB	BDBMNH_13555	Rv1237
		sugC	BDBMNH_13560	Rv1238
Copper uptake	Copper exporter	ctpV	BDBMNH_13730	Rv0969
Iron uptake	ABC transporter	irtA	-	Rv1348
		irtB	-	Rv1349
	Exochelin (smegmatis)	Undetermined	-	-
		Undetermined	-	-
		exiT	-	-
		fxbA	-	-
		fxbBC	-	-
		fxuA	-	-
		fxuB	-	-
		fxuC	-	-
		fxuD	-	-
	Heme uptake	Undetermined	BDBMNH_07590	Rv0203
		mmpL11	BDBMNH_07585	Rv0202c
		mmpL3	BDBMNH_07615	Rv0206c
	Iron-dependent regulator	ideR	BDBMNH_20695	Rv2711
	Mycobactin	Undetermined	BDBMNH_23045	Rv1344
		fadD33	BDBMNH_23840	Rv1345
		fadE14	BDBMNH_23050	Rv1346
		mbtA	BDBMNH_15885	Rv2384
		mbtB	BDBMNH_15890	Rv2383c
		mbtC	BDBMNH_15905	Rv2382c
		mbtD	BDBMNH_15910	Rv2381c
		mbtE	BDBMNH_15915; BDBMNH_16075	Rv2380c
		mbtF	BDBMNH_15920	Rv2379c
		mbtG	BDBMNH_15925	Rv2378c
		mbtH	BDBMNH_10185; BDBMNH_15930	Rv2377c
		mbtI	-	Rv2386c
		mbtJ	-	Rv2385
		mbtK	BDBMNH_23055	Rv1347c
Lipid and fatty acid metabolism	FAS-II	kasB	BDBMNH_02420; BDBMNH_16350	Rv2246
	Isocitrate lyase	icl	BDBMNH_03270	Rv0467
	Lipase	lipF	BDBMNH_11390	Rv3487c
	Lipid phosphatase	sapM	-	Rv3310
	Pantothenate synthesis	panC	BDBMNH_08560	Rv3602c
		panD	BDBMNH_08565	Rv3601c
	Phospholipases C	plcA	-	Rv2351c
		plcB	-	Rv2350c
		plcC	-	Rv2349c
		plcD	-	Rv1755c
Magnesium uptake	Magnesium transport	mgtC	-	Rv1811
Mammalian cell entry (mce) operons	Mce1	mce1A	-	Rv0169
		mce1B	BDBMNH_07080	Rv0170
		mce1C	BDBMNH_07085	Rv0171
		mce1D	-	Rv0172
		mce1E	BDBMNH_07095	Rv0173
		mce1F	BDBMNH_07100	Rv0174
	Mce2	mce2A	BDBMNH_07075; BDBMNH_09610	Rv0589
		mce2B	-	Rv0590
		mce2C	-	Rv0591
		mce2D	BDBMNH_07090	Rv0592
		mce2E	-	Rv0593
		mce2F	-	Rv0594
	Mce3	mce3A	BDBMNH_07335; BDBMNH_11685; BDBMNH_12215; BDBMNH_12625	Rv1966
		mce3B	BDBMNH_07340; BDBMNH_11690; BDBMNH_12220; BDBMNH_12630	Rv1967
		mce3C	BDBMNH_07345; BDBMNH_11695; BDBMNH_12225; BDBMNH_12635	Rv1968
		mce3D	BDBMNH_07350; BDBMNH_11700; BDBMNH_12230; BDBMNH_12640	Rv1969
		mce3E	BDBMNH_07355; BDBMNH_11705; BDBMNH_12235; BDBMNH_12645	Rv1970
		mce3F	BDBMNH_07365; BDBMNH_11710; BDBMNH_12240; BDBMNH_12650	Rv1971
	Mce4	mce4A	BDBMNH_06285; BDBMNH_09220	Rv3499c
		mce4B	BDBMNH_06290; BDBMNH_09225	Rv3498c
		mce4C	BDBMNH_06295; BDBMNH_09230	Rv3497c
		mce4D	BDBMNH_06300; BDBMNH_09235	Rv3496c
		mce4E	BDBMNH_06305; BDBMNH_09240	Rv3495c
		mce4F	BDBMNH_06310; BDBMNH_09245	Rv3494c
	Mce5	mce5A	BDBMNH_02755	-
		mce5B	BDBMNH_02750	-
		mce5C	BDBMNH_02745	-
		mce5D	BDBMNH_02575; BDBMNH_02740	-
		mce5E	BDBMNH_02735	-
		mce5F	BDBMNH_02565; BDBMNH_02730	-
	Mce6	mce6A	-	-
		mce6B	-	-
		mce6C	-	-
		mce6D	-	-
		mce6E	-	-
		mce6F	-	-
	Mce7	mce7A	BDBMNH_14870; BDBMNH_21860	-
		mce7B	BDBMNH_14875	-
		mce7C	BDBMNH_14880; BDBMNH_21850	-
		mce7D	BDBMNH_14885	-
		mce7E	BDBMNH_14890; BDBMNH_21840	-
		mce7F	BDBMNH_14895; BDBMNH_21835	-
	Mce8	mce8A	BDBMNH_21395	-
		mce8B	BDBMNH_21390; BDBMNH_21855	-
		mce8C	BDBMNH_21385	-
		mce8D	BDBMNH_21380; BDBMNH_21845	-
		mce8E	BDBMNH_21375	-
		mce8F	BDBMNH_21370	-
	Mce9	mce9A	-	-
		mce9B	-	-
		mce9C	-	-
		mce9D	-	-
		mce9E	-	-
		mce9F	-	-
Manganese uptake	P(1)-type Mn2+ transporting ATPase	ctpC	-	Rv3270
Phagosome arresting	Nucleoside diphosphate kinase	ndk	BDBMNH_15435	Rv2445c
	PE family protein	PE_PGRS30	-	Rv1651c
	Tyrosine phosphatase	ptpA	BDBMNH_16430	Rv2234
Protease	Proteasome-associated proteins	mpa	BDBMNH_17075	Rv2115c
		pafA	BDBMNH_17120	Rv2097c
	Zn++ metallophrotease	zmp1	BDBMNH_07555	Rv0198c
Regulation	(p)ppGpp synthesis and hydrolysis	relA	BDBMNH_20280	Rv2583c
	DevR/S	devR/dosR	BDBMNH_23480	Rv3133c
		devS	BDBMNH_23465	Rv3132c
	MosR	mosR	-	Rv0348
	MprA/B	mprA	BDBMNH_10835	Rv0981
		mprB	BDBMNH_10840	Rv0982
	PhoP/R	phoP	-	Rv0757
		phoR	-	Rv0758
	PrrA/B	prrA	BDBMNH_10160	Rv0903c
		prrB	BDBMNH_10155; BDBMNH_18660	Rv0902c
	RegX3	regX3	BDBMNH_03105	Rv0491
	SenX3	senX3	BDBMNH_03110	Rv0490
	Sigma A	sigA/rpoV	BDBMNH_20655	Rv2703
	Sigma D	sigD	BDBMNH_00715	Rv3414c
	Sigma E	sigE	BDBMNH_13490	Rv1221
	Sigma F	sigF	BDBMNH_00240; BDBMNH_23455	Rv3286c
	Sigma H	sigH	BDBMNH_24045	Rv3223c
	Sigma L	sigL	BDBMNH_01200; BDBMNH_15870	Rv0735
	Sigma M	sigM	BDBMNH_06495	Rv3911
	WhiB3	whiB3	BDBMNH_00725	Rv3416
Secreted proteins	19-kD protein	lpqH	BDBMNH_07770	Rv3763
	Alpha-crystallin	hspX	BDBMNH_04415; BDBMNH_10515; BDBMNH_17480	Rv2031c
	Antigen 85 complex	fbpA	-	Rv3804c
		fbpB	BDBMNH_23640	Rv1886c
		fbpC	BDBMNH_01985; BDBMNH_05215; BDBMNH_18315; BDBMNH_18455	Rv0129c
	Enhanced intracellular survival protein	eis	-	Rv2416c
	Protein kinase G	pknG	BDBMNH_03760; BDBMNH_16760	Rv0410c
Secretion system	Accessory secretion factor	secA2	BDBMNH_18070	Rv1821
	ESX-1 (T7SS)	PE35	BDBMNH_06775	Rv3872
		PPE68	BDBMNH_06780	Rv3873
		eccA1	BDBMNH_06755	Rv3868
		eccB1	BDBMNH_06760	Rv3869
		eccCa1	BDBMNH_06765	Rv3870
		eccCb1	BDBMNH_06770	Rv3871
		eccD1	BDBMNH_06800	Rv3877
		eccE1	BDBMNH_06860	Rv3882c
		espA	-	Rv3616c
		espB	-	Rv3881c
		espC	-	Rv3615c
		espD	-	Rv3614c
		espE	-	Rv3864
		espF	-	Rv3865
		espG1	BDBMNH_06745	Rv3866
		espH	BDBMNH_06750	Rv3867
		espI	BDBMNH_06795	Rv3876
		espJ	-	Rv3878
		espK	BDBMNH_06835	Rv3879c
		espL	BDBMNH_06850	Rv3880c
		espR	BDBMNH_05370	Rv3849
		esxA	BDBMNH_06790	Rv3875
		esxB	BDBMNH_06785	Rv3874
		mycP1	BDBMNH_06865	Rv3883c
	ESX-2 (T7SS)	Undetermined	BDBMNH_06740	Rv3888c
		PE36	-	Rv3893c
		PPE69	-	Rv3892c
		eccA2	-	Rv3884c
		eccB2	-	Rv3895c
		eccC2	-	Rv3894c
		eccD2	-	Rv3887c
		eccE2	-	Rv3885c
		espG2	-	Rv3889c
		esxC	-	Rv3890c
		esxD	-	Rv3891c
		mycP2	-	Rv3886c
	ESX-3 (T7SS)	PE5	BDBMNH_04240	Rv0285
		PPE4	BDBMNH_04235	Rv0286
		eccA3	BDBMNH_04255	Rv0282
		eccB3	BDBMNH_04250	Rv0283
		eccC3	BDBMNH_04245	Rv0284
		eccD3	BDBMNH_04215	Rv0290
		eccE3	-	Rv0292
		espG3	BDBMNH_04220	Rv0289
		esxG	BDBMNH_04230	Rv0287
		esxH	BDBMNH_04225	Rv0288
		mycP3	BDBMNH_04210	Rv0291
	ESX-4 (T7SS)	Undetermined	-	Rv3446c
		eccB4	BDBMNH_00950	Rv3450c
		eccC4	BDBMNH_00935	Rv3447c
		eccD4	-	Rv3448
		esxT	BDBMNH_00920	Rv3444c
		esxU	BDBMNH_00925	Rv3445c
		mycP4	BDBMNH_00945	Rv3449
	ESX-5 (T7SS)	Undetermined	-	Rv1794
		Undetermined	BDBMNH_12770; BDBMNH_12890	Rv1786
		PE18	-	Rv1788
		PE19	-	Rv1791
		PPE25	-	Rv1787
		PPE26	-	Rv1789
		PPE27	-	Rv1790
		PPE41	-	Rv2430c
		cyp143	BDBMNH_12255	Rv1785c
		eccA5	-	Rv1798
		eccB5	-	Rv1782
		eccCa5	-	Rv1783
		eccCb5	-	Rv1784
		eccD5	-	Rv1795
		eccE5	-	Rv1797
		esxM	-	Rv1792*
		esxN	-	Rv1793
		mycP5	-	Rv1796
Stress adaptation	AhpC	ahpC	-	Rv2428
	Catalase-peroxidase	katG	BDBMNH_18640	Rv1908c
	Cu	sodC	BDBMNH_02240; BDBMNH_03565; BDBMNH_03860	Rv0432
	Iron-cofactored SOD	sodA	BDBMNH_09350	Rv3846
	Pore-forming protein	ompA	-	Rv0899
Toxin	Mycolactone	mlsA1	-	-
		mlsA2	-	-
		mlsB	-	-
Acid resistance	Urease(Helicobacter)	ureB	BDBMNH_09915	-
		ureG	BDBMNH_09910	-
	Table saved from VFDB (http://www.mgc.ac.cn/VFs/) [Tue Mar 5 20:44:46 2024]
