# Supplementary material for: Genomics Insights into Mycolicibacterium Hassiacum Causing Infection in a Cat with Pyogranulomatous Dermatitis and Panniculitis
Source: Pathogens. 2024 Sep 11;13(9):785. doi: 10.3390/pathogens13090785 (PMC11435378; doi:10.3390/pathogens13090785)
Supplement: Supplementary file 1 [file pathogens-13-00785-s001.zip › Table_S3.xlsx]

## Sheet: Foglio1
NZ_LR026975 MHAS	M.Hassiacum IZSLT1508522	Locally Collinear Block	START position	END position	GENES	FRAGMENT LENGTH (bp)
		LCB1	53738	59616	Sphingomyelinase CDS (truncated), tnp CDS, ISL3 family transposase CDS, IS256 family transposase CDS, Ms AS-8(ncRNA), Cadherin-4 domain-containing protein CDS(truncated)	5879
		LCB1	124378	124728	(in PE-PGRS family protein CDS)	351
		LCB1	151344	174413	istB CDS, Transposase CDS, tnp CDS, istA CDS, [Ms AS-8 (ncRNA), repeat region] X5 , cas1 CDS, CRISPR-associated protein Csx10 CDS, cas3u CDS, csb2 CDS, Type I-U CRISPR-associated protein Cas7 CDS,	23070
		LCB1	174414	174563	(no CDS)	150
		LCB1	198065	200306	IS1634 family transposase CDS	2242
		LCB1	220358	221440	IS481 family transposase CDS	1083
		LCB1	222175	223260	IS481 family transposase CDS	1086
		LCB1	235560	236388	MCE related family protein	829
		LCB1	236389	247142	istB CDS, istA CDS,	10754
		LCB1	237340	245448	lprN CDS, MCE protein CDS, mlaE CDS, permease family protein CDS	8109
		LCB1	285541	285664	(no CDS)	124
		LCB1	373174	374644	ISL3 family transposase CDS,	1471
		LCB1	384780	384849	PE-PPE domain-containing protein CDS	70
		LCB1	428313	429852	IS481 family transposase CDS	1540
		LCB1	428804	429662	DUF4344 domain-containing protein CDS	859
		LCB1	465633	471722	AAA-23 domain-containing protein CDS, Transcriptional regulator CDS, istB CDs	6090
		LCB1	466871	468988	Insertion element IS6110's uncharacterized protein CDS, tra5 CDS	2118
		LCB1	475539	500554	Phosphoribosyl-ATP pyrophosphohydrolase CDS, radD CDS, ACP S-malonyltransferase CDS, DNA polymerase III PolC-type CDS, IS1634 family transposase CDS, tra5 CDS, Insertion element IS6110 uncharacterized protein CDS, IS1634 family transposase CDS, radD CDS, AAA domain protein CDS, puuR CDS, tetR CDS, Glutamate--methylamine ligase CDS, Alpha/beta hydrolase fold family protein CDS,	25016
		LCB1	500554	517418	LZ-Tnp-IS481 domain-containing protein CDS, ISL3 family transposase CDS, ISL3 family transposase CDS, Cytosine-specific methyltransferase CDS, ATP-binding protein CDS, ISL3 family transposase CDS (copia), DUF885 domain-containing protein CDS, DDE-Tnp-1 domain-containing protein CDS, istB CDS, istA CDS, Integrase catalytic domain-containing protein CDS, tnp CDS,	16865
		LCB1	526927	528010	IS481 family transposase CDS	1084
		LCB1	539400	541824	istB CDS, Transcriptional regulator CDS,	2425
		LCB1	544211	545686	ISL3 family transposase CDS	1476
		LCB2	45836	47334	tnp CDS, Ms AS-8 (ncRNA)	1499
		LCB2	66159	67241	IS481 family transposase CDS,	1083
		LCB2	99795	99806	insertion sequence: GCCTTCTTCACG (inactivating DNA-binding HU-like protein CDS)	12
		LCB2	160783	168383	phage major capsid protein CDS, Scaffolding protein CDS, HalOD1 domain-containing protein CDS, DUF2958 domain-containing protein CDS, Toprim domain-containing protein CDS, DUF3077 domain-containing protein CDS, DNA-binding protein CDS, Phage integrase family protein CDS	7601
		LCB2	177801	178885	IS481 family transposase CDS	1085
		LCB2	222581	226946	Phage integrase family protein CDS, tyrosine-type recombinase/integrase CDS, tnp CDS,	4366
		LCB2	228212	228840	HD Cas3-type domain-containing protein CDS,	629
		LCB2	228840	246825	Addiction module protein CDS, ISL3 family transposase CDS, Colicin-D domain-containing protein CDS, WXG100 family type VII secretion target CDS, Phage integrase family protein CDS, tyrosine-type recombinase/integrase CDS, tnp CDS, Ms AS-8 (ncRNA), colicin immunity domain-containing protein CDS, Colicin-D domain-containing protein CDS, WXG100 family type VII secretion target CDS, Phage integrase f…	17986
		LCB2	293192	294664	ISL3 family transposase CDS	1473
		LCB2	295190	296273	IS481 family transposase CDS	1084
		LCB2	307738	308312	integral membrane protein CDS	575
		LCB2	327739	328822	IS481 family transposase CDS	1084
		LCB2	377243	392651	IS1634 family transposase CDS, Conserved membrane protein CDS, Head-to-tail adaptor CDS, Phage major capsid protein CDS, Lipocalin-like domain-containing protein CDS, sigF CDS, Transposase CDS, lysR CDS, IS1634 family transposase CDS, ISL3 family transposase CDS(X2), HNHc domain-containing protein CDS,	15409
		LCB2	389689	392651	Rieske domain-containing protein CDS, lysR CDS, Transposase CDS, sigF CDS	2963
		LCB2	408060	426688	Permease family protein CDS(X2), MCE-family protein MCE3A CDS, Mce related family protein CDS, Mammalian cell entry protein CDS, Mce related family protein CDS(X2), lprN CDS, tetR CDS, Succinate-semialdehyde dehydrogenase [NADP(+)] 2 CDS, Ferredoxin CDS, (-)-trans-carveol dehydrogenase CDS, 1,8-cineole 2-endo-monooxygenase CDS, Naphthalene 1,2-dioxygenase subunit alpha CDS, Mycothiol acetyltransf…	18629
		LCB2	426688	431740	Insertion element IS6110 uncharacterized protein CDS, tra5 CDS, istA CDS, istB CDS, DUF2188 domain-containing protein CDS	5053
		LCB2	431740	442942	Long-chain-fatty-acid--CoA ligase FadD13 CDS, Aldehyde dehydrogenase family protein CDS, Alpha/beta hydrolase fold family protein CDS, Amidohydrolase family protein CDS, Alpha/beta hydrolase fold family protein CDS, 4-hydroxyacetophenone monooxygenase CDS, Putative metal-dependent hydrolase family protein CDS, tetR CDS,	11203
		LCB2	442942	447514	ISL3 family transposase CDS, Integrase CDS	4573
		LCB2	498777	499346	Quinone oxidoreductase 1 CDS	570
		LCB2	574077	575549	ISL3 family transposase CDS	1473
		LCB3	33925	35201	Insertion element IS6110 uncharacterized protein CDS, tra5 CDS	1277
		LCB3	53336	54836	tnp CDS, Ms AS-8 (ncRNA)	1501
		LCB3	59252	60334	IS481 family transposase CDS	1083
		LCB3	90614	91698	IS481 family transposase CDS	1085
		LCB3	97745	98830	IS481 family transposase CDS	1086
		LCB3	111629	161783	Integrase CDS, Minor tail protein CDS(X3), Tape measure protein CDS, Tail assembly chaperone CDS(X2), Major tail protein CDS, Tail terminator CDS, Head-to-tail connector protein CDS(X3), Gene 20 protein CDS, Phage Gp19/Gp15/Gp42 family protein CDS, phage major capsid protein CDS, Scaffolding protein CDS, ANK-REP-REGION domain-containing protein CDS, Portal protein CDS, Terminase CDS, Holin CDS, P…	50155
		LCB3	169797	170881	IS481 family transposase CDS	1085
		LCB3	246839	250853	ABC Fe3+-siderophores transporter, periplasmic binding protein CDS, Fe/B12 periplasmic-binding domain-containing protein CDS, ABC transporter, membrane spanning protein CDS, Iron ABC transporter ATP-binding protein CDS	4015
		LCB3	260743	276151	IS481 family transposase CDS, gltC CDS, Alpha-ketoglutarate-dependent sulfate ester dioxygenase CDS, Aldo/keto reductase family protein CDS, FMN-dependent oxidoreductase, nitrilotriacetate monooxygenase family protein CDS, Acyl-CoA dehydrogenase, N-terminal domain protein CDS, Dimethyl-sulfide monooxygenase CDS, Uncharacterized N-acetyltransferase C731 2853 CDS, nikD CDS, Binding--dependent trans…	15409
		LCB3	353453	354926	ISL3 family transposase CDS	1474
		LCB3	358507	389464	dltA CDS(X2),	30958
		LCB3	389464	392078	mbtB CDS, ALIL pseudoknot (Type: Regulatory), IS3 family transposase CDS,	2615
		LCB3	423166	428646	trnI (tRNA), Putative membrane protein CDS, Transcriptional regulator CDS, Rubredoxin-like domain-containing protein CDS, Phage integrase family protein CDS,	5481
		LCB3	480566	483222	istA CDS, istB CDS	2657
		LCB3	572530	574002	ISL3 family transposase CDS	1473
		LCB3	575629	577130	tnp CDS, Ms AS-8 (ncRNA)	1502
		LCB3	660690	661779	IS481 family transposase CDS	1090
		LCB3	780921	782472	L,D-transpeptidase CDS, DUF5078 domain-containing protein CDS,	1552
		LCB3	854257	855360	IS481 family transposase CDS	1104
		LCB3	866024	869009	IS110 family transposase CDS	2986
		LCB3	892249	893985	IS1634 family transposase CDS	1737
		LCB3	912656	914154	IS110 family transposase CDS	1499
		LCB3	952124	956796	DUF5673 domain-containing protein CDS, IS1634 family transposase CDS, tnp CDS, Ms AS-8 (ncRNA), IS3 family transposase CDS,	4673
		LCB3	956796	971807	IS110 family transposase CDS, IS481 family transposase CDS, tnp CDS, Mutator family transposase CDS, IS1380 family transposase CDS, IS3 family transposase CDS, DUF222 domain-containing protein CDS, SSD domain-containing protein CDS, tetR CDS, Transposase CDS, kstR CDS, tra5 CDS, Insertion element IS6110 uncharacterized protein CDS	15012
		LCB3	992199	1017282	IS110 family transposase CDS, arsR CDS, Mutator family transposase CDS, IS256 family transposase CDS, SSD domain-containing protein CDS, tetR CDS, Transposase CDS, kstR CDS, IS110 family transposase CDS, IS3 family transposase CDS, ALIL pseudoknot (regulatory), AAA-13 domain-containing protein CDS, DNA helicase CDS, AAA ATPase domain protein CDS, xerD CDS, HTH cro/C1-type domain-containing protei…	25084
		LCB3	1021314	1029365	ATP-dependent 6-phosphofructokinase isozyme 2 CDS	8052
		LCB3	1029704	1049712	pglW CDS, pglX CDS, ISL3 family transposase CDS, pglX CDS, pglY CDS, pglZ CDS, brxD CDS, rhpA CDS,	20009
		LCB3	1054522	1057521	IS256 family transposase CDS, IS110 family transposase CDS, vgrG CDS, Ms AS-8 (ncRNA),	3000
		LCB3	1205294	1223312	ANTAR domain-containing protein CDS, uvrA CDS, DUF3883 domain-containing protein CDS, DUF1156 domain-containing protein CDS, HEPN-Swt1 domain-containing protein CDS, Alpha/beta hydrolase fold family protein CDS, DUF4132 domain-containing protein CDS	18019
		LCB3	1223312	1228929	AAA domain-containing protein CDS, MFS domain-containing protein CDS, Plasmid pRiA4b ORF-3 family protein CDS	5618
		LCB3	1382384	1390498	Repeat protein (TIGR03847 family) CDS, Resolvase/invertase-type recombinase catalytic domain-containing protein CDS, trnM (tRNA), DUF1905 domain-containing protein CDS, Transposase CDS, Phage terminase, small subunit, P27 family CDS, phage major capsid protein CDS, Scaffolding protein CDS, HalOD1 domain-containing protein CDS, Fer2-BFD domain-containing protein CDS, SF3 helicase domain-containing…	8115
		LCB3	1539613	1540337	Glutamine synthetase CDS	725
		LCB4	40568	41247	Mce protein CDS	680
		LCB4	146162	147661	IS110 family transposase CDS	1500
		LCB4	173532	188269	ESAT-6-like protein CDS, YbaB/EbfC DNA-binding family protein CDS, CRISPR-associated GSU0053 family protein CDS, csb2 CDS, cas3u CDS, Bacteriophage protein CDS, cas1 CDS, repeat region(3289bp), ligA CDS	14738
		LCB4	188269	189870	Long-chain-fatty-acid--CoA ligase CDS	1602
		LCB4	191618	193803	LVIVD repeat-containing protein CDS, Addiction module protein CDS	2186
		LCB4	234183	235657	ISL3 family transposase CDS	1475
		LCB4	245792	248931	istA CDS, istB CDS	3140
		LCB4	339842	340927	IS481 family transposase CDS	1086
		LCB4	349958	351432	ISL3 family transposase CDS	1475
		LCB4	404590	406068	ISL3 family transposase CDS	1479
		LCB4	419102	420256	IS481 family transposase CDS	1155
		LCB4	435632	447566	Tnp-DDE-dom domain-containing protein CDS, IS1634 family transposase CDS, Tnp-DDE-dom domain-containing protein CDS, Cytosine-specific methyltransferase CDS, DUF2357 domain-containing protein CDS, AAA-5 domain-containing protein CDS, IS481 family transposase CDS, IS1380 family transposase CDS,	11935
		LCB4	469905	518123	Integrase CDS, Antitoxin CDS, DUF4411 domain-containing protein CDS, HTH cro/C1-type domain-containing protein CDS, Holin CDS, HIT domain-containing protein CDS, NLPC-P60 domain-containing protein CDS, Minor tail protein CDS(X5), Tape measure protein CDS, Ankyrin repeat domain-containing protein CDS, Tail assembly chaperone CDS, Major tail protein CDS, Tail terminator CDS, Head-to-tail connector …	48219
		LCB4	604123	617542	Ms AS-8 (ncRNA)(X3), Mutator family transposase CDS, tnp CDS, IS256 family transposase CDS, IS3 family transposase CDS, Transposase CDS, Insertion element IS6110 uncharacterized protein CDS, tra5 CDS, tnp CDS, ATP-dependent DNA helicase Rep CDS, AAA domain protein CDS, tnp CDS, IS3 family transposase CDS, tnp CDS,	13420
		LCB4	633498	634976	ISL3 family transposase CDS	1479
		LCB4	665193	668789	Arginine decarboxylase CDS, Putative membrane protein CDS, Conserved membrane protein CDS, Cupredoxin-1 domain-containing protein CDS	3597
		LCB4	668789	685739	Twin-arginine translocation pathway signal CDS, Phosphatidylethanolamine N-methyltransferase CDS, Isoprenylcysteine carboxylmethyltransferase family protein CDS, Membrane protein CDS, Methyltransf-25 domain-containing protein CDS, Guanylate cyclase domain-containing protein CDS, Protein-S-isoprenylcysteine methyltransferase CDS, arsR CDS, ATPase CDS, Arsenate reductase CDS, Phosphotyrosine protei…	16951
		LCB4	742172	743646	ISL3 family transposase CDS	1475
		LCB4	768308	769393	IS481 family transposase CDS	1086
		LCB4	802537	803072	pucR CDS	536
		LCB4	910497	911973	ISL3 family transposase CDS	1477
		LCB4	912919	929737	istB CDS, istA CDS, Translation initiation factor IF-2 CDS, Transcriptional regulator CDS(X2), Serine/threonine protein kinase CDS, DUF2333 domain-containing protein CDS, PPE domain-containing protein CDS, (espK CDS, Basic proline-rich protein CDS)presenti anche nel campione in locus shiftato di circa 10K pb, DUF4129 domain-containing protein CDS	16819
		LCB4	954125	954183	Collagen triple helix repeat protein CDS	59
		LCB4	958889	959974	IS481 family transposase CDS	1086
		LCB4	990965	992664	tnp CDS	1700
		LCB4	1019049	1021474	Transcriptional regulator CDS, istB CDS	2426
		LCB4	1021838	1032602	IS1634 family transposase CDS, Tnp-DDE-dom domain-containing protein CDS, ISL3 family transposase CDS, metal-dependent hydrolase CDS, IS1634 family transposase CDS, tnp CDS, IS110 family transposase CDS, Ms AS-8 (ncRNA)	10765
		LCB4	1042669	1044143	ISL3 family transposase CDS	1475
		LCB4	1066359	1069354	tnp CDS, IS110 family transposase CDS, Ms AS-8 (ncRNA)	2996
		LCB4	1193358	1194832	ISL3 family transposase CDS	1475
		LCB4	1304853	1305938	IS481 family transposase CDS	1086
		LCB4	1324483	1325568	IS481 family transposase CDS	1086
		LCB4	1329320	1331884	EspA-EspE domain-containing protein CDS, bamE CDS, bamE CDS	2565
		LCB4	1388759	1425937	mbtH CDS, dltA CDS(X2), Isoprenylcysteine carboxyl methyltransferase family protein CDS, GAP family protein CDS, Low molecular weight t-cell antigen tb8-4 CDS, Cadherin domain-containing protein CDS,	37179
		LCB4	1439241	1441379	DUF3696 domain-containing protein CDS	2139
		LCB4	1571760	1571821	Polyketide cyclase / dehydrase and lipid transport family protein CDS	62
		LCB4	1592583	1603482	Thiamine permease CDS, Acetophenone carboxylase delta subunit CDS, Acetophenone carboxylase gamma subunit CDS, Aliphatic amidase expression-regulating protein CDS, pucR CDS, Short-chain dehydrogenase CDS, HTH tetR-type domain-containing protein CDS, Bac-luciferase domain-containing protein CDS	10900
		LCB4	1655886	1662325	mxcG CDS	6440
		LCB4	1676750	1696082	mbtB CDS	19333
		LCB4	1843594	1844867	Insertion element IS6110 uncharacterized protein CDS, tra5 CDS,	1274
		LCB4	1883308	1884393	IS481 family transposase CDS	1086
		LCB4	1948341	1949426	IS481 family transposase CDS	1086
		LCB4	1954622	1955550	Interferon-induced transmembrane protein CDS, DUF2752 domain-containing protein CDS	929
		LCB4	2027409	2028373	tetR CDS	965
		LCB4	2080921	2085463	Acyl-CoA dehydrogenase FadE34 CDS, Putative propanoyl-CoA C-acyltransferase CDS, DNA-binding protein CDS	4543
		LCB4	2110837	2112311	ISL3 family transposase CDS	1475
		LCB4	2112798	2114272	ISL3 family transposase CDS	1475
		LCB4	2134040	2135512	ISL3 family transposase CDS	1473
		LCB4	2137465	2138548	IS481 family transposase CDS	1084
		LCB4	2169478	2170952	ISL3 family transposase CDS	1475
		LCB4	2402075	2402221	locus coding for Bicyclomycin resistance protein CDS, Bcr/CflA family efflux transporter CDS	147
		LCB4	2472332	2473361	AAA domain-containing protein CDS	1030
		LCB4	2473896	2502386	Ms AS-8 ncRNA(x2), tnp CDS, IS110 family transposase CDS, tnp CDS, dbpA CDS, DEAD/DEAH box helicase family protein CDS, Putative type I restriction enzymeP M protein CDS, 5-methylcytosine-specific restriction enzyme B CDS, McrBC 5-methylcytosine restriction system component family protein CDS, DUF4132 domain-containing protein CDS	28491
		LCB4	2503306	2505979	istB CDS, istA CDS	2674
